# Supplementary material for: Relative and contextual contribution of different sources to the composition and abundance of indoor air bacteria in residences
Source: Microbiome. 2015 Dec 10;3:61. doi: 10.1186/s40168-015-0128-z (PMC4674937; doi:10.1186/s40168-015-0128-z)
Supplement: Additional file 2: Table S2. — Most abundant bacterial genus-level OTUs in indoor air compared to potential source environments. Values represent the median coverage (%) in the sequence dataset. Only the 20 most abundant (ca. 80 % of the sequences) family-level taxa in indoor air are shown. The representative genus in the OTU is shown [22, 49–68]. (xlsx 18.7 kb) [file 40168_2015_128_MOESM2_ESM.xlsx]

## Sheet: Table S2
Table S2 Most abundant bacterial genus-level OTUs in indoor air compared to potential source environments
Phylum	Family	Genus	Indoor air	Bathtub tiles	Carpet	Countertop	Doorstep	Floor	Refrigerator	Outdoor air	Pet	Saliva	Shower head	Skin	Tap water	Toilet	Soil and sedimentsa	Waterb	Plantsc	Commensalsd	Aire	Traits for survival in airf	Reference
α-Proteobacteria	Sphingomonadaceae	Sphingomonas	0.0378725	0.0538679	0.0398403	0.0488515	0.0979856	0.0622309	0.00968654	0.0453003	0.021111	0.00311347	0.10006	0.000376591	0.0508834	0.0068616	y	1, 2	y		1,2	4, 5, 6	[49, 22, 50]
	Methylobacteriaceae	Methylobacterium	0.0387589	0.304662	0.00968202	0.00912799	0.017459	0.011606	0.00320289	0.0714135	0.0223537	0.00207999	0.167393	0.000745519	0.105433	0.0300555	y		y		2	1, 4, 5, 6	[51, 50]
	Rhodobacteraceae	Paracoccos	0.0133268	0.00145799	0.00236483	0.00454474	0.00851486	0.0108777	0.00130023	0.0112627	0.00510427	0.000579121	0.00148156	4.86632e-05	0.00164605	0.0161194	y				2	4, 6	[52, 50]
	Acetobacteraceae	Roseomonas	0.00654181	0.00321103	0.00377264	0.021748	0.0148052	0.00986712	0.00641077	0.00448658	0.007216	0.00127714	0.000930705	3.80921e-05	0.00147333	0.000266276	y	1, 3	y		1		[53, 54]
	Bradyrhizobiaceae	Bradyrhizobium	0.00905881	0.000504467	0.00636589	0.000393979	0.00485332	0.00273587	0.000748362	0.00627211	0.00422126	1.00153e-05	0.00382236	1.94653e-05	0.0267058	0.00381759	y				1, 2		[22]
β-Proteobacteria	Comamonadaceae	Diaphorobacter	0.100582	0.00424885	0.00183234	0.000805951	0.00123171	0.00499017	0.00574688	0.117499	0.0199079	0.000252276	0.0251004	0.000142725	0.113822	0.00202462	y		y		1		[55]
	Oxalobacteraceae	Janthinobacterium	0.0185615	8.68394e-05	0.0549283	0.0161244	0.0695324	0.0304902	0.0808912	0.0235772	0.00895871	0.00263752	0.0046186	0.000167313	0.00295712	8.07559e-05	y				1, 2	2, 6	[56, 22]
γ-Proteobacteria	Moraxellaceae	Acinetobacter	0.0190197	0.00438341	0.0211046	0.0580087	0.0120679	0.0211208	0.0435148	0.00166461	0.00463784	0.000268348	0.00450597	0.000339574	0.00255689	0.00979417	y	1,3		y	1, 2		[22, 50]
	Enterobacteriaceae	Trabulsiella	0.00512491	8.70856e-05	0.000210084	0.00211492	0.000836944	0.000651303	0.000472751	0.00911337	0.000757806	0	0.000495732	1.94653e-05	0.0185078	0.0196433	y					4	[57]
	Pseudomonadaceae	Pseudomonas	0.0193176	0.0199726	0.0217781	0.229094	0.0190585	0.0264222	0.232637	0.0102464	0.00638179	0.00361735	0.00316799	0.000725173	0.0110916	0.0107769	y		y		2		[58, 50]
Actinobacteria	Propionibacteriaceae	Propionibacterium	0.117268	0.113516	0.145233	0.0124723	0.0055784	0.0646969	0.0193923	0.0700664	0.124019	0.0821505	0.148729	0.629272	0.195116	0.000761904				y	2		[59, 50]
	Corynebacteriaceae	Corynebacterium	0.0447405	0.0426326	0.0532023	0.0183633	0.0367321	0.0523168	0.00488475	0.00738112	0.112756	0.00274069	0.0248407	0.0463957	0.0131416	0.0272311	y		y	y	2		[60, 50]
	Nocardioidaceae	Friedmanniella	0.0213757	0.000931966	0.0122512	0.00270902	0.0412183	0.0160855	0.00113838	0.0170962	0.00324097	0.00183028	0.000286241	0.000139392	4.74409e-05	4.43794e-05	y					2	[61]
	Micrococcaceae	Kocuria	0.00861751	0.00179838	0.00186826	0.0584035	0.00160014	0.00472754	0.0104649	0.000577923	0.0020397	0	0.000931639	0.000178904	0.00208932	0.000985222	y			y	2		[62, 63, 50]
	Microbacteriaceae	Microbacterium	0.00651777	0.0100009	0.00271529	0.0171752	0.00517091	0.00549191	0.00775875	0.00813384	0.0297504	0.000106428	0.00361694	9.73264e-05	0.00191917	0.0312782	y	1, 2			1		[64]
	Geodermatophilaceae	Modestobacter	0.00585323	1.90512e-05	0.000820027	0.000478718	0.0135912	0.00455808	0.000100218	0.0124182	0.000259202	0.000212857	0.00017328	3.89306e-05	1.29634e-05	0	y					1, 5, 6	[65]
	Methylocystaceae	Methylopila	0.0128408	0.000438417	0.019013	0.00153248	0.0373408	0.0091798	0.000355153	0.0556471	0.0116377	0.00127571	0.000292706	8.75938e-05	6.20345e-05	6.23558e-05	y
Bacteriodetes	Cytophagaceae	Hymenobacter	0.0249453	7.25586e-05	0.0129599	0.00790083	0.0688535	0.0253513	0.00035325	0.035415	0.00732954	0.00176927	0.000795398	0.000256543	0.00109266	0.000121167	y				1	1, 2, 6	[66, 67]
Firmicutes	Alicyclobacillaceae	Alicyclobacillus	0.0557861	0.00690057	0.00142252	0.00138783	0.00103279	0.00206076	0.00393331	0.0702391	0.0323727	0.000373407	0.0571	0.000407422	0.159609	0.00088333	y		y		1, 2	2, 3	[68, 22]
	Staphylococcaceae	Staphylococcus	0.0373284	0.0175414	0.138593	0.00693516	0.00753614	0.130823	0.00636007	0.0090517	0.0460328	0.000321903	0.0120453	0.0238875	0.0186997	0.00408777				y	2		[59, 50]
Values represent the median coverage (%) in the sequence dataset. Only the 20 most abundant (ca. 80 % of the sequences) family-level taxa in indoor air are shown. The representative (most abundant) genus in the OTU is shown. Occurrence in the environment is indicated.
aIncluding plant below-ground compartment
b1 freshwater, 2 marine, 3 tap water
cAbove-ground compartment
dHuman/animal skin and gastrointestinal mucosa
e1 outdoor or 2 indoor
f1 resistance to desiccation, 2 resistance to temperature fluctuation, 3 spore-forming; 4 metabolic versatility, 5 survival in oligotrophic conditions, 6 electromagnetic radiation resistance (pigments, efficient DNA repair systems).
