# Supplementary material for: Relative and contextual contribution of different sources to the composition and abundance of indoor air bacteria in residences
Source: Microbiome. 2015 Dec 10;3:61. doi: 10.1186/s40168-015-0128-z (PMC4674937; doi:10.1186/s40168-015-0128-z)
Supplement: Additional file 4: Table S3. — Sink predictions in indoor air (SourceTracker) for different indoor and outdoor sources. Sink predictions values were determined using SourceTracker. Higher sink prediction values for a source environment indicate a higher proportion of its OTUs in indoor air. (xlsx 43 kb) [file 40168_2015_128_MOESM4_ESM.xlsx]

## Sheet: Table S3
Table S3 Sink predictions in indoor air (SourceTracker) for different indoor and outdoor sources
	Unknown source	Outdoor air	Floor	Tap water	Carpet	Pet	Doorstep	Skin	Shower head	Countertop	Bathtub tiles	Refrigerator	Saliva	Toilet
Home 01	0.078	0.7068	-	0.0508	0	-	0	0.001	0	0.0002	0.0819	0.0677	0.0136	0
Home 02	0.2364	0.5176	-	0.0029	0.1827	0.0062	0	0.0532	0.0004	0.0003	0.0003	0	0	0
Home 03	0.0738	0.8539	-	0.0521	0.0199	-	0	0	0.0001	0	0.0002	0	0	0
Home 04	0.3973	0.0001	0.2295	0.1178	0.0072	-	0.2141	0	0	0.0331	0.0005	0	0.0004	0
Home 05	0.3046	0	0.0181	0	-	0	0	0.6292	0.0004	0.0031	0	0.0446	0	0
Home 06	0.051	0.9281	0.0056	0.0006	-	-	0.0016	0.0002	0	0.0025	0.0001	0.0103	0	0
Home 07	0.2552	0.0006	0.0097	0.6158	0.0798	-	0	0	0	0.0031	0.0259	0	0.0013	0.0086
Home 08	0.697	0.0038	0.0043	0.1545	-	-	0.0017	0.0323	0	0	0.0935	0.0002	0	0.0127
Home 09	0.497595	0.00632911	0.0035443	0.23557	-	0.0675949	0.188987	0	0	0.000379747	0	0	0	0
Home 10	0.3876	0	0.0832	0.099	-	0.1815	0.1657	0.0003	0.0001	0.0005	0	0.0821	0	0
Home 11	0.2474	0.0002	0.2628	0.0001	0.0018	0.0013	0.135	0.0031	0	0.3367	0.0085	0.0006	0	0.0025
Home 12	0.4978	0.136	-	0.1573	0.1408	-	0.0582	0.0003	0.0022	0.0043	0.0018	0.0006	0	0.0007
Home 13	0.1792	0.1982	0.5794	0.0388	0.0043	-	0	0	0	-	0.0001	-	0	0
Home 14	0.2906	0.2785	0.1741	0.0053	0.2237	-	0.0151	0	0.0001	0.0096	0.0001	0.0029	0	0
Home 15	0.3233	0.0004	-	0.0008	0.4457	0.0007	0.0026	0.0984	0	0	0.1275	0.0006	0	0
Home 16	0.4649	0.015	0.1853	0.0037	0.0043	0.2253	0.1004	0.0003	0	0.0001	0.0001	0	0	0.0006
Home 17	0.3082	0.0247	0.0924	0.4164	-	-	0.0274	0.0142	0.0059	0.0748	0	0.0062	0.0269	0.0029
Home 18	0.6456	0.0015	-	0.0851	0	-	0.1969	0.0703	0.0002	0.0001	0.0001	0	0	0.0002
Home 19	0.3458	0.2006	0.4253	0	-	0.0001	0.0005	0	0	-	0.0274	0.0002	0	0.0001
Home 20	0.4107	0.1923	-	0.0055	0.2257	-	0.0003	0	0.0176	0.0003	0.0003	0	0.1476	0
Home 21	0.3919	0.0776	-	0.0005	0.0027	0.0581	0.465	0	0	0.0001	0.0014	0.0016	0	0.0011
Home 22	0.4382	0.0021	0.0033	0.0004	-	0.1447	0.0263	0.0846	0.2998	0.0001	0.0004	0.0001	0	0
Home 23	0.203	0.6767	0.0019	0.0035	-	0.0004	0.0006	0.0622	0.0517	0	0	-	0	0
Home 24	0.3535	0.2193	0.1832	0.0112	-	0.1675	0	0.0047	0.0601	0.0003	0.0002	0	0	0
Home 25	0.259	0.0018	0.3985	0.0027	-	-	0.0016	0.0003	0.2836	0	0.0001	0.0001	0	0.0523
Home 26	0.4562	0.0016	-	0.0002	-	-	0.1223	0.1228	0.2869	0.0098	0	0	0.0001	0.0001
Home 27	0.2742	0.156	0.0002	0.0002	0.0001	-	0.0507	0.4026	0	0.0003	0.1155	0.0002	0	0
Home 28	0.1406	0.0004	0.003	0.7919	0.0001	-	0.0474	0	0.0003	0	0.0007	0.0146	0.0001	0.0009
Home 29	0.43	0.1866	-	0.0009	0	-	0.0001	0.0016	0.3379	0	0	0.0022	0	0.0407
Sink predictions values were determined using SourceTracker. Higher sink prediction values for a source environment indicate a higher proportion of its OTUs in indoor air.
