# Supplementary material for: Relative and contextual contribution of different sources to the composition and abundance of indoor air bacteria in residences
Source: Microbiome. 2015 Dec 10;3:61. doi: 10.1186/s40168-015-0128-z (PMC4674937; doi:10.1186/s40168-015-0128-z)
Supplement: Additional file 5: Table S4. — Metadata associated with all residences sampled in this study. Information on the characteristics of the household was collected at the time of sampling. (xlsx 12.1 kb) [file 40168_2015_128_MOESM5_ESM.xlsx]

## Sheet: Table S4
Table S4 Metadata associated with all residences sampled in this study
	Number of occupants	Activitya	Cookingb	Vacuum cleaningc	Number/type of petsd	Natural ventilatione	Vegetationf	Skyg	Wind (mph)	Air temperature (F)	Air humidity (%)	Time of samplingh
Home 01	2	1	3	2	0	2	3	1	4	64	73	3
Home 02	3	2	3	2	2, cat1,2	2	2	1	10	59	79	3
Home 03	2	1	7	2	0	2	2	2	13	54	79	3
Home 04	2	1	7	4	0	1	2	2	4	56	84	4
Home 05	2	1	7	2	2, bird1,3	2	2	1	15	58	69	2
Home 06	2	1	7	2	0	2	1	2	13	57	83	3
Home 07	4	2	7	4	0	2	2	3	10	65	91	3
Home 08	2	2	7	1	0	1	1	3	1	65	91	3
Home 09	2	1	3	2	1, rodent3	1	3	3	8	61	84	3
Home 10	1	1	3	2	2, dog1,2	1	2	3	8	61	84	4
Home 11	2	2	7	2	1, cat1,2	2	2	1	6	64	75	2
Home 12	2	2	7	2	0	2	3	1	20	68	45	3
Home 13	2	1	1	2	0	2	2	1	18	63	52	4
Home 14	1	1	4	2	0	1	4	1	6	57	55	2
Home 15	2	1	1	1	1, dog1,2	2	3	1	7	66	63	2
Home 16	5	2	7	4	1, dog1,2	2	2	2	12	79	53	3
Home 17	2	1	7	1	0	1	2	2	12	60	73	4
Home 18	2	2	3	4	0	2	2	2	12	61	66	4
Home 19	3	2	4	1	1, dog1,2	2	2	1	16	57	72	4
Home 20	5	1	7	1	0	1	2	1	12	57	56	2
Home 21	4	1	7	4	2, cat1,2	1	2	1	12	57	56	4
Home 22	2	1	2	0	1, reptile3	1	1	1	12	60	29	2
Home 23	2	1	4	4	1, cat1,2	1	2	1	17	75	40	3
Home 24	2	1	3	0	1, cat1,2	1	2	1	5	58	63	4
Home 25	3	1	2	4	0	1	1	1	6	60	67	2
Home 26	2	1	7	3	0	1	2	1	19	64	65	2
Home 27	3	2	7	2	0	1	3	1	10	67	50	4
Home 28	1	1	1	2	0	1	2	1	16	55	98	3
Home 29	1	1	2	2	0	1	2	3	9	55	82	2
Information on the characteristics of the household was collected at the time of sampling.
aDaily hours spent indoors, 1 less than 12h a day/d or 2 more than 12h/d
bTimes per week
cTimes per month
dSpend time 1outdoors, 2indoors, 3indoors outside of cage
eDaily hours of natural ventilation, 1 less than 12h/d or 2 more than 12h/d
fCoverage (1 0-25 %, 2 25-50 %, 3 50-75 %, 4 75-100 %)
gCoverage (1 clear, 2 partly cloudy, 3 cloudy)
h1 night (0-6 am), 2 morning (6 am-12 pm), 3 afternoon (12-6 pm), 4 evening (6 pm-12 am).
