# Supplementary material for: Relative and contextual contribution of different sources to the composition and abundance of indoor air bacteria in residences
Source: Microbiome. 2015 Dec 10;3:61. doi: 10.1186/s40168-015-0128-z (PMC4674937; doi:10.1186/s40168-015-0128-z)
Supplement: Additional file 6: Table S5. — Mapping file containing information on all samples analyzed in this study, including the barcode identifying each sample in the sequence data set. This information was used during sequence processing and data analysis, in particular with QIIME, R and SourceTracker. (xlsx 56.6 kb) [file 40168_2015_128_MOESM6_ESM.xlsx]

## Sheet: Table S5
Table S5 Mapping file
#SampleID	BarcodeSequence	Home	Site	Source/Sink
BAS01.01	ACGAGTGCGT	1	Counter Top	source
BAS01.02	ACGCTCGACA	1	Refrigerator	source
BAS01.04	AGCACTGTAG	1	Tap Water	source
BAS01.05	ATCAGACACG	1	Shower Head	source
BAS01.06	ATATCGCGAG	1	Toilet	source
BAS01.07	CGTGTCTCTA	1	Bathtub Tiles	source
BAS01.18	ACGACTACAG	1	Air Indoor 1	sink
BAS01.19	CGTAGACTAG	1	Air Indoor 2
BAS01.20	TACGAGTATG	1	Air Indoor 3
BAS01.21	TACTCTCGTG	1	Air Indoor 4
BAS01.22	TAGAGACGAG	1	Air Indoor 5
BAS01.23	TCGTCGCTCG	1	Air Indoor 6
BAS01.38	ACTACTATGT	1	Air Outdoor 1	source
BAS01.39	ACTGTACAGT	1	Air Outdoor 2
BAS01.40	AGACTATACT	1	Air Outdoor 3
BAS01.41	AGCGTCGTCT	1	Air Outdoor 4
BAS01.42	AGTACGCTAT	1	Air Outdoor 5
BAS01.43	ATAGAGTACT	1	Air Outdoor 6
BAS01.46	CACGCTACGT	1	Carpet	source
BAS01.47	CGACGTGACT	1	Skin	source
BAS01.48	TACACACACT	1	Saliva	source
BAS01.51	TACGCTGTCT	1	Doorstep	source
BAS02.01	TAGTGTAGAT	2	Counter Top	source
BAS02.02	TCGCACTAGT	2	Refrigerator	source
BAS02.04	TCTATACTAT	2	Tap Water	source
BAS02.05	TGACGTATGT	2	Shower Head	source
BAS02.06	TGTGAGTAGT	2	Toilet	source
BAS02.07	ACAGTATATA	2	Bathtub Tiles	source
BAS02.12	AGTCGAGAGA	2	Air Indoor 1	sink
BAS02.13	AGTGCTACGA	2	Air Indoor 2
BAS02.14	CGATCGTATA	2	Air Indoor 3
BAS02.15	CGCAGTACGA	2	Air Indoor 4
BAS02.16	CGCGTATACA	2	Air Indoor 5
BAS02.17	CGTACAGTCA	2	Air Indoor 6
BAS02.18	CGTACTCAGA	2	Air Indoor 7
BAS02.20	CTATAGCGTA	2	Air Outdoor 1	source
BAS02.21	TACGTCATCA	2	Air Outdoor 2
BAS02.22	TAGTCGCATA	2	Air Outdoor 3
BAS02.23	TATATATACA	2	Air Outdoor 4
BAS02.24	TATGCTAGTA	2	Air Outdoor 5
BAS02.25	TCACGCGAGA	2	Air Outdoor 6
BAS02.26	TCGATAGTGA	2	Air Outdoor 7
BAS02.27	ACGAGTGCGT	2	Carpet	source
BAS02.28	ACGCTCGACA	2	Skin	source
BAS02.29	AGACGCACTC	2	Saliva	source
BAS02.32	ATATCGCGAG	2	Pet	source
BAS02.34	CTCGCGTGTC	2	Doorstep	source
BAS03.01	TGATACGTCT	3	Counter Top	source
BAS03.02	CATAGTAGTG	3	Refrigerator	source
BAS03.04	ATACGACGTA	3	Tap Water	source
BAS03.05	TCACGTACTA	3	Shower Head	source
BAS03.06	CGTCTAGTAC	3	Toilet	source
BAS03.07	TCTACGTAGC	3	Bathtub Tiles	source
BAS03.11	AGACGCACTC	3	Air Indoor 1	sink
BAS03.12	AGCACTGTAG	3	Air Indoor 2
BAS03.13	ATCAGACACG	3	Air Indoor 3
BAS03.14	ATATCGCGAG	3	Air Indoor 4
BAS03.15	CGTGTCTCTA	3	Air Indoor 5
BAS03.16	CTCGCGTGTC	3	Air Indoor 6
BAS03.18	CATAGTAGTG	3	Air Outdoor 1	source
BAS03.19	CGAGAGATAC	3	Air Outdoor 2
BAS03.20	ATACGACGTA	3	Air Outdoor 3
BAS03.21	TCACGTACTA	3	Air Outdoor 4
BAS03.22	CGTCTAGTAC	3	Air Outdoor 5
BAS03.23	TCTACGTAGC	3	Air Outdoor 6
BAS03.24	TGTACTACTC	3	Carpet	source
BAS03.26	CGTAGACTAG	3	Skin	source
BAS03.27	TACGAGTATG	3	Saliva	source
BAS03.30	TCGTCGCTCG	3	Doorstep	source
BAS04.01	TCACGTACTA	4	Counter Top	source
BAS04.02	CGTCTAGTAC	4	Refrigerator	source
BAS04.04	TGTACTACTC	4	Tap Water	source
BAS04.05	ACGACTACAG	4	Shower Head	source
BAS04.06	CGTAGACTAG	4	Toilet	source
BAS04.07	TACGAGTATG	4	Bathtub Tiles	source
BAS04.11	ACATACGCGT	4	Air Indoor 1	sink
BAS04.12	ACGCGAGTAT	4	Air Indoor 2
BAS04.13	ACTACTATGT	4	Air Indoor 3
BAS04.14	ACTGTACAGT	4	Air Indoor 4
BAS04.15	AGTGCTACGA	4	Air Indoor 5
BAS04.16	AGACTATACT	4	Air Indoor 6
BAS04.17	AGCGTCGTCT	4	Air Indoor 7
BAS04.19	CACGCTACGT	4	Air Outdoor 1	source
BAS04.20	CAGTAGACGT	4	Air Outdoor 2
BAS04.21	CGACGTGACT	4	Air Outdoor 3
BAS04.22	TACACACACT	4	Air Outdoor 4
BAS04.23	CGATCGTATA	4	Air Outdoor 5
BAS04.24	ATAGAGTACT	4	Air Outdoor 6
BAS04.25	TACACGTGAT	4	Air Outdoor 7
BAS04.26	AGCTCACGTA	4	Floor	source
BAS04.27	TACAGATCGT	4	Carpet	source
BAS04.28	TAGTGTAGAT	4	Skin	source
BAS04.29	TCGCACTAGT	4	Saliva	source
BAS04.36	ACAGTATATA	4	Doorstep	source
BAS05.01	ACATACGCGT	5	Counter Top	source
BAS05.02	ACGCGAGTAT	5	Refrigerator	source
BAS05.04	ACTGTACAGT	5	Tap Water	source
BAS05.05	AGACTATACT	5	Shower Head	source
BAS05.06	AGCGTCGTCT	5	Toilet	source
BAS05.07	AGTACGCTAT	5	Bathtub Tiles	source
BAS05.12	TACACACACT	5	Air Indoor 1	sink
BAS05.13	TACACGTGAT	5	Air Indoor 2
BAS05.14	TACAGATCGT	5	Air Indoor 3
BAS05.15	TACGCTGTCT	5	Air Indoor 4
BAS05.16	TAGTGTAGAT	5	Air Indoor 5
BAS05.17	TCGATCACGT	5	Air Indoor 6
BAS05.18	TCGCACTAGT	5	Air Indoor 7
BAS05.20	ACGCTCGACA	5	Air Outdoor 1	source
BAS05.21	AGACGCACTC	5	Air Outdoor 2
BAS05.22	AGCACTGTAG	5	Air Outdoor 3
BAS05.23	ATCAGACACG	5	Air Outdoor 4
BAS05.24	ATATCGCGAG	5	Air Outdoor 5
BAS05.25	CGTGTCTCTA	5	Air Outdoor 6
BAS05.26	CTCGCGTGTC	5	Air Outdoor 7
BAS05.27	TGATACGTCT	5	Floor	source
BAS05.28	CATAGTAGTG	5	Skin	source
BAS05.29	CGAGAGATAC	5	Saliva	source
BAS05.32	CGTCTAGTAC	5	Pet	source
BAS05.35	ACGACTACAG	5	Doorstep	source
BAS06.01	TACTCTCGTG	6	Counter Top	source
BAS06.02	TAGAGACGAG	6	Refrigerator	source
BAS06.04	ACATACGCGT	6	Tap Water	source
BAS06.05	ACGCGAGTAT	6	Shower Head	source
BAS06.06	ACTACTATGT	6	Toilet	source
BAS06.07	ACTGTACAGT	6	Bathtub Tiles	source
BAS06.11	ATAGAGTACT	6	Air Indoor 1	sink
BAS06.12	CACGCTACGT	6	Air Indoor 2
BAS06.13	CAGTAGACGT	6	Air Indoor 3
BAS06.14	CGACGTGACT	6	Air Indoor 4
BAS06.15	TACACACACT	6	Air Indoor 5
BAS06.16	TACACGTGAT	6	Air Indoor 6
BAS06.17	TACAGATCGT	6	Air Indoor 7
BAS06.19	TAGTGTAGAT	6	Air Outdoor 1	source
BAS06.20	TCGATCACGT	6	Air Outdoor 2
BAS06.21	TCGCACTAGT	6	Air Outdoor 3
BAS06.22	ACGAGTGCGT	6	Air Outdoor 4
BAS06.23	ACGCTCGACA	6	Air Outdoor 5
BAS06.24	AGACGCACTC	6	Air Outdoor 6
BAS06.25	AGCACTGTAG	6	Air Outdoor 7
BAS06.26	ATCAGACACG	6	Floor	source
BAS06.27	ATATCGCGAG	6	Skin	source
BAS06.28	CGTGTCTCTA	6	Saliva	source
BAS06.33	ATACGACGTA	6	Doorstep	source
BAS07.01	ACGAGTGCGT	7	Counter Top	source
BAS07.02	ACGCTCGACA	7	Refrigerator	source
BAS07.03	ACGAGTGCGT	7	Tap Water	source
BAS07.04	AGCACTGTAG	7	Shower Head	source
BAS07.05	ATCAGACACG	7	Toilet	source
BAS07.06	ATATCGCGAG	7	Bathtub Tiles	source
BAS07.07	CGTGTCTCTA	7	Air Indoor 1	sink
BAS07.09	TGATACGTCT	7	Air Outdoor 1	source
BAS07.10	CATAGTAGTG	7	Floor	source
BAS07.11	CGAGAGATAC	7	Carpet	source
BAS07.12	ATACGACGTA	7	Skin	source
BAS07.13	TCACGTACTA	7	Saliva	source
BAS07.14	CGTCTAGTAC	7	Doorstep	source
BAS08.01	TCTACGTAGC	8	Counter Top	source
BAS08.02	TGTACTACTC	8	Refrigerator	source
BAS08.03	ACGCTCGACA	8	Tap Water	source
BAS08.04	CGTAGACTAG	8	Shower Head	source
BAS08.05	TACGAGTATG	8	Toilet	source
BAS08.06	TACTCTCGTG	8	Bathtub Tiles	source
BAS08.07	TAGAGACGAG	8	Air Indoor 1	sink
BAS08.09	ACATACGCGT	8	Air Outdoor 1	source
BAS08.10	ACGCGAGTAT	8	Floor	source
BAS08.11	ACTACTATGT	8	Skin	source
BAS08.12	ACTGTACAGT	8	Saliva	source
BAS08.13	AGACTATACT	8	Doorstep	source
BAS09.01	AGCGTCGTCT	9	Counter Top	source
BAS09.02	AGTACGCTAT	9	Refrigerator	source
BAS09.03	AGACGCACTC	9	Tap Water	source
BAS09.04	CACGCTACGT	9	Shower Head	source
BAS09.05	CAGTAGACGT	9	Toilet	source
BAS09.06	CGACGTGACT	9	Bathtub Tiles	source
BAS09.07	TACACACACT	9	Air Indoor 1	sink
BAS09.09	TACAGATCGT	9	Air Outdoor 1	source
BAS09.10	TACGCTGTCT	9	Floor	source
BAS09.11	TCGATCACGT	9	Skin	source
BAS09.12	TAGTGTAGAT	9	Saliva	source
BAS09.13	TCGCACTAGT	9	Pet	source
BAS09.14	TCTAGCGACT	9	Doorstep	source
BAS10.01	TCTATACTAT	10	Counter Top	source
BAS10.02	TGACGTATGT	10	Refrigerator	source
BAS10.03	AGCACTGTAG	10	Tap Water	source
BAS10.04	ACAGTATATA	10	Shower Head	source
BAS10.05	ACGCGATCGA	10	Toilet	source
BAS10.06	ACGAGTGCGT	10	Bathtub Tiles	source
BAS10.07	ACGCTCGACA	10	Air Indoor 1	sink
BAS10.09	AGCACTGTAG	10	Air Outdoor 1	source
BAS10.10	ATCAGACACG	10	Floor	source
BAS10.11	ATATCGCGAG	10	Skin	source
BAS10.12	CGTGTCTCTA	10	Saliva	source
BAS10.13	CTCGCGTGTC	10	Pet	source
BAS10.14	TGATACGTCT	10	Doorstep	source
BAS11.01	CATAGTAGTG	11	Counter Top	source
BAS11.02	CGAGAGATAC	11	Refrigerator	source
BAS11.03	ATCAGACACG	11	Tap Water	source
BAS11.04	TCACGTACTA	11	Shower Head	source
BAS11.05	CGTCTAGTAC	11	Toilet	source
BAS11.06	TCTACGTAGC	11	Bathtub Tiles	source
BAS11.07	TGTACTACTC	11	Air Indoor 1	sink
BAS11.09	CGTAGACTAG	11	Air Outdoor 1	source
BAS11.10	TACGAGTATG	11	Floor	source
BAS11.11	TACTCTCGTG	11	Carpet	source
BAS11.12	TAGAGACGAG	11	Skin	source
BAS11.13	TCGTCGCTCG	11	Saliva	source
BAS11.14	ACATACGCGT	11	Pet	source
BAS11.15	ACGCGAGTAT	11	Doorstep	source
BAS12.01	ACTACTATGT	12	Counter Top	source
BAS12.02	ACTGTACAGT	12	Refrigerator	source
BAS12.03	ATATCGCGAG	12	Tap Water	source
BAS12.04	AGCGTCGTCT	12	Shower Head	source
BAS12.05	AGTACGCTAT	12	Toilet	source
BAS12.06	ATAGAGTACT	12	Bathtub Tiles	source
BAS12.07	CACGCTACGT	12	Air Indoor 1	sink
BAS12.09	CGACGTGACT	12	Air Outdoor 1	source
BAS12.10	TACACACACT	12	Carpet	source
BAS12.11	TACACGTGAT	12	Skin	source
BAS12.12	TACAGATCGT	12	Saliva	source
BAS12.13	TACGCTGTCT	12	Doorstep	source
BAS13.01	TCGATCACGT	13	Counter Top	source
BAS13.02	TAGTGTAGAT	13	Refrigerator	source
BAS13.03	CTCGCGTGTC	13	Tap Water	source
BAS13.04	TCTAGCGACT	13	Shower Head	source
BAS13.05	TCTATACTAT	13	Toilet	source
BAS13.06	TGACGTATGT	13	Bathtub Tiles	source
BAS13.07	TGTGAGTAGT	13	Air Indoor 1	sink
BAS13.09	ACGCGATCGA	13	Air Outdoor 1	source
BAS13.10	ACGAGTGCGT	13	Floor	source
BAS13.11	ACGCTCGACA	13	Carpet	source
BAS13.12	AGACGCACTC	13	Skin	source
BAS13.13	AGCACTGTAG	13	Saliva	source
BAS13.14	ATCAGACACG	13	Doorstep	source
BAS14.01	ATATCGCGAG	14	Counter Top	source
BAS14.02	CGTGTCTCTA	14	Refrigerator	source
BAS14.03	CTCGCGTGTC	14	Tap Water	source
BAS14.04	TGATACGTCT	14	Shower Head	source
BAS14.05	CATAGTAGTG	14	Toilet	source
BAS14.06	CGAGAGATAC	14	Bathtub Tiles	source
BAS14.07	ATACGACGTA	14	Air Indoor 1	sink
BAS14.09	CGTCTAGTAC	14	Air Outdoor 1	source
BAS14.10	TCTACGTAGC	14	Floor	source
BAS14.11	TGTACTACTC	14	Carpet	source
BAS14.12	ACGACTACAG	14	Skin	source
BAS14.13	CGTAGACTAG	14	Saliva	source
BAS14.14	TACGAGTATG	14	Doorstep	source
BAS15.01	TACTCTCGTG	15	Counter Top	source
BAS15.02	TAGAGACGAG	15	Refrigerator	source
BAS15.03	TGATACGTCT	15	Tap Water	source
BAS15.04	ACATACGCGT	15	Shower Head	source
BAS15.05	ACGCGAGTAT	15	Toilet	source
BAS15.06	ACTACTATGT	15	Bathtub Tiles	source
BAS15.07	ACTGTACAGT	15	Air Indoor 1	sink
BAS15.09	AGCGTCGTCT	15	Air Outdoor 1	source
BAS15.10	AGTACGCTAT	15	Carpet	source
BAS15.11	ATAGAGTACT	15	Skin	source
BAS15.12	CACGCTACGT	15	Saliva	source
BAS15.13	CAGTAGACGT	15	Pet	source
BAS15.14	CGACGTGACT	15	Doorstep	source
BAS16.01	TACACACACT	16	Counter Top	source
BAS16.02	TACACGTGAT	16	Refrigerator	source
BAS16.03	CATAGTAGTG	16	Tap Water	source
BAS16.04	TACGCTGTCT	16	Shower Head	source
BAS16.05	TCGATCACGT	16	Toilet	source
BAS16.06	TAGTGTAGAT	16	Bathtub Tiles	source
BAS16.07	TCGCACTAGT	16	Air Indoor 1	sink
BAS16.09	TCTATACTAT	16	Air Outdoor 1	source
BAS16.10	TGACGTATGT	16	Floor	source
BAS16.11	TGTGAGTAGT	16	Carpet	source
BAS16.12	ACAGTATATA	16	Skin	source
BAS16.13	ACGCGATCGA	16	Saliva	source
BAS16.14	ACGAGTGCGT	16	Pet	source
BAS16.15	ACGCTCGACA	16	Doorstep	source
BAS17.01	AGACGCACTC	17	Counter Top	source
BAS17.02	AGCACTGTAG	17	Refrigerator	source
BAS17.03	CGAGAGATAC	17	Tap Water	source
BAS17.04	ATATCGCGAG	17	Shower Head	source
BAS17.05	CGTGTCTCTA	17	Toilet	source
BAS17.06	CTCGCGTGTC	17	Bathtub Tiles	source
BAS17.07	TGATACGTCT	17	Air Indoor 1	sink
BAS17.09	CGAGAGATAC	17	Air Outdoor 1	source
BAS17.10	ATACGACGTA	17	Floor	source
BAS17.11	TCACGTACTA	17	Skin	source
BAS17.12	CGTCTAGTAC	17	Saliva	source
BAS17.13	TCTACGTAGC	17	Doorstep	source
BAS18.01	TGTACTACTC	18	Counter Top	source
BAS18.02	ACGACTACAG	18	Refrigerator	source
BAS18.03	CGTAGACTAG	18	Tap Water	source
BAS18.04	TACGAGTATG	18	Shower Head	source
BAS18.05	TACTCTCGTG	18	Toilet	source
BAS18.06	TAGAGACGAG	18	Bathtub Tiles	source
BAS18.07	TCGTCGCTCG	18	Air Indoor 1	sink
BAS18.09	ACGCGAGTAT	18	Air Outdoor 1	source
BAS18.10	ACTACTATGT	18	Carpet	source
BAS18.11	ACTGTACAGT	18	Skin	source
BAS18.12	AGACTATACT	18	Saliva	source
BAS18.13	AGCGTCGTCT	18	Doorstep	source
BAS19.02	AGTACGCTAT	19	Refrigerator	source
BAS19.03	ATACGACGTA	19	Tap Water	source
BAS19.04	CACGCTACGT	19	Shower Head	source
BAS19.05	CAGTAGACGT	19	Toilet	source
BAS19.06	CGACGTGACT	19	Bathtub Tiles	source
BAS19.07	TACACACACT	19	Air Indoor 1	sink
BAS19.09	TACAGATCGT	19	Air Outdoor 1	source
BAS19.10	TACGCTGTCT	19	Floor	source
BAS19.11	TCGATCACGT	19	Skin	source
BAS19.12	TAGTGTAGAT	19	Saliva	source
BAS19.13	TCGCACTAGT	19	Pet	source
BAS19.14	TCTAGCGACT	19	Doorstep	source
BAS20.01	TCTATACTAT	20	Counter Top	source
BAS20.02	TGACGTATGT	20	Refrigerator	source
BAS20.03	TCACGTACTA	20	Tap Water	Source
BAS20.04	ACAGTATATA	20	Shower Head	source
BAS20.05	ACGCGATCGA	20	Toilet	source
BAS20.06	ACGAGTGCGT	20	Bathtub Tiles	source
BAS20.07	ACGCTCGACA	20	Air Indoor 1	sink
BAS20.09	AGCACTGTAG	20	Air Outdoor 1	source
BAS20.10	ATCAGACACG	20	Carpet	source
BAS20.11	ATATCGCGAG	20	Skin	source
BAS20.12	CGTGTCTCTA	20	Saliva	source
BAS20.13	CTCGCGTGTC	20	Doorstep	source
BAS21.01	TGATACGTCT	21	Counter Top	source
BAS21.02	CATAGTAGTG	21	Refrigerator	source
BAS21.03	CGTCTAGTAC	21	Tap Water	source
BAS21.04	ATACGACGTA	21	Shower Head	source
BAS21.05	TCACGTACTA	21	Toilet	source
BAS21.06	CGTCTAGTAC	21	Bathtub Tiles	source
BAS21.07	TCTACGTAGC	21	Air Indoor 1	sink
BAS21.09	ACGACTACAG	21	Air Outdoor 1	source
BAS21.10	CGTAGACTAG	21	Carpet	source
BAS21.11	TACGAGTATG	21	Skin	source
BAS21.12	TACTCTCGTG	21	Saliva	source
BAS21.13	TAGAGACGAG	21	Pet	source
BAS21.14	TCGTCGCTCG	21	Doorstep	source
BAS22.01	ACATACGCGT	22	Counter Top	source
BAS22.02	ACGCGAGTAT	22	Refrigerator	source
BAS22.03	TCTACGTAGC	22	Tap Water	source
BAS22.04	ACTGTACAGT	22	Shower Head	source
BAS22.05	AGACTATACT	22	Toilet	source
BAS22.06	AGCGTCGTCT	22	Bathtub Tiles	source
BAS22.07	AGTACGCTAT	22	Air Indoor 1	sink
BAS22.09	CACGCTACGT	22	Air Outdoor 1	source
BAS22.10	CAGTAGACGT	22	Floor	source
BAS22.11	CGACGTGACT	22	Skin	source
BAS22.12	TACACACACT	22	Saliva	source
BAS22.13	TACACGTGAT	22	Pet	source
BAS22.14	TACAGATCGT	22	Doorstep	source
BAS23.01	TACGCTGTCT	23	Counter Top	source
BAS23.02	TCGATCACGT	23	Refrigerator	source
BAS23.03	TGTACTACTC	23	Tap Water	source
BAS23.04	TCGCACTAGT	23	Shower Head	source
BAS23.05	TCTAGCGACT	23	Toilet	source
BAS23.06	TCTATACTAT	23	Bathtub Tiles	source
BAS23.07	TGACGTATGT	23	Air Indoor 1	sink
BAS23.09	ACAGTATATA	23	Air Outdoor 1	source
BAS23.10	ACGCGATCGA	23	Floor	source
BAS23.11	ACGAGTGCGT	23	Skin	source
BAS23.12	ACGCTCGACA	23	Saliva	source
BAS23.13	AGACGCACTC	23	Pet	source
BAS23.14	AGCACTGTAG	23	Doorstep	source
BAS24.01	CGTGTCTCTA	24	Counter Top	source
BAS24.02	CTCGCGTGTC	24	Refrigerator	source
BAS24.03	TGATACGTCT	24	Tap Water	source
BAS24.04	CATAGTAGTG	24	Shower Head	source
BAS24.05	CGAGAGATAC	24	Toilet	source
BAS24.06	ATACGACGTA	24	Bathtub Tiles	source
BAS24.07	TCACGTACTA	24	Air Indoor 1	sink
BAS24.09	TCTACGTAGC	24	Air Outdoor 1	source
BAS24.10	TGTACTACTC	24	Floor	source
BAS24.11	ACGACTACAG	24	Skin	source
BAS24.12	CGTAGACTAG	24	Saliva	source
BAS24.13	TACGAGTATG	24	Pet	source
BAS24.14	TACTCTCGTG	24	Doorstep	source
BAS25.01	TAGAGACGAG	25	Counter Top	source
BAS25.02	TCGTCGCTCG	25	Refrigerator	source
BAS25.03	ACGACTACAG	25	Tap Water	source
BAS25.04	ACGCGAGTAT	25	Shower Head	source
BAS25.05	ACTACTATGT	25	Toilet	source
BAS25.06	ACTGTACAGT	25	Bathtub Tiles	source
BAS25.07	AGACTATACT	25	Air Indoor 1	sink
BAS25.09	AGTACGCTAT	25	Air Outdoor 1	source
BAS25.10	ATAGAGTACT	25	Floor	source
BAS25.11	CACGCTACGT	25	Skin	source
BAS25.12	CAGTAGACGT	25	Saliva	source
BAS25.13	CGACGTGACT	25	Doorstep	source
BAS26.01	TACACACACT	26	Counter Top	source
BAS26.02	TACACGTGAT	26	Refrigerator	source
BAS26.03	CGTAGACTAG	26	Tap Water	source
BAS26.04	TACGCTGTCT	26	Shower Head	source
BAS26.05	TCGATCACGT	26	Toilet	source
BAS26.06	TAGTGTAGAT	26	Bathtub Tiles	source
BAS26.07	TCGCACTAGT	26	Air Indoor 1	sink
BAS26.09	TCTATACTAT	26	Air Outdoor 1	source
BAS26.10	TGACGTATGT	26	Skin	source
BAS26.11	TGTGAGTAGT	26	Saliva	source
BAS26.12	ACAGTATATA	26	Doorstep	source
BAS27.01	ACGCGATCGA	27	Counter Top	source
BAS27.02	ACGAGTGCGT	27	Refrigerator	source
BAS27.03	ACGCTCGACA	27	Tap Water	source
BAS27.04	AGACGCACTC	27	Shower Head	source
BAS27.05	AGCACTGTAG	27	Toilet	source
BAS27.06	ATCAGACACG	27	Bathtub Tiles	source
BAS27.07	TACGAGTATG	27	Air Indoor 1	sink
BAS27.09	CTCGCGTGTC	27	Air Outdoor 1	source
BAS27.10	TGATACGTCT	27	Floor	source
BAS27.11	CATAGTAGTG	27	Carpet	source
BAS27.12	CGAGAGATAC	27	Skin	source
BAS27.13	ATACGACGTA	27	Saliva	source
BAS27.14	TCACGTACTA	27	Doorstep	source
BAS28.01	CGTCTAGTAC	28	Counter Top	source
BAS28.02	TCTACGTAGC	28	Refrigerator	source
BAS28.03	TACTCTCGTG	28	Tap Water	source
BAS28.04	ACGACTACAG	28	Shower Head	source
BAS28.05	CGTAGACTAG	28	Toilet	source
BAS28.06	TACGAGTATG	28	Bathtub Tiles	source
BAS28.07	TACTCTCGTG	28	Air Indoor 1	sink
BAS28.09	TCGTCGCTCG	28	Air Outdoor 1	source
BAS28.10	ACATACGCGT	28	Floor	source
BAS28.11	ACGCGAGTAT	28	Carpet	source
BAS28.12	ACTACTATGT	28	Skin	source
BAS28.13	ACTGTACAGT	28	Saliva	source
BAS28.14	AGACTATACT	28	Doorstep	source
BAS29.01	AGCGTCGTCT	29	Counter Top	source
BAS29.02	AGTACGCTAT	29	Refrigerator	source
BAS29.03	TAGAGACGAG	29	Tap Water	source
BAS29.04	CACGCTACGT	29	Shower Head	source
BAS29.05	CAGTAGACGT	29	Toilet	source
BAS29.06	CGACGTGACT	29	Bathtub Tiles	source
BAS29.07	TACACACACT	29	Air Indoor 1	sink
BAS29.09	TACAGATCGT	29	Air Outdoor 1	source
BAS29.10	TACGCTGTCT	29	Carpet	source
BAS29.11	TCGATCACGT	29	Skin	source
BAS29.12	TAGTGTAGAT	29	Saliva	source
BAS29.13	TCGCACTAGT	29	Doorstep	source
This file contains information on all samples analyzed in this study, including the barcode identifying each sample in the sequence data set. This information was used during sequence processing and data analysis, in particular with QIIME, R and SourceTracker.
